# Supplementary material for: RIPK1 in Liver Parenchymal Cells Limits Murine Hepatitis during Acute CCl4-Induced Liver Injury
Source: Int J Mol Sci. 2022 Jul 1;23(13):7367. doi: 10.3390/ijms23137367 (PMC9266426; doi:10.3390/ijms23137367)
Supplement: Supplementary file 1 [file ijms-23-07367-s001.zip]

Archive with 1 entries (1 files):
- ijms-1686667-supplementary.pdf
